# Supplementary material for: The Negative Regulative Roles of BdPGRPs in the Imd Signaling Pathway of Bactrocera dorsalis
Source: Cells. 2022 Jan 4;11(1):152. doi: 10.3390/cells11010152 (PMC8750024; doi:10.3390/cells11010152)
Supplement: Supplementary file 1 [file cells-11-00152-s001.zip]

Archive with 1 entries (1 files):
- cells-1499903-supplementary.pdf
